# Supplementary material for: Long non-coding RNAs function as novel predictors and targets of non-small cell lung cancer: a systematic review and meta-analysis
Source: Oncotarget. 2018 Jan 4;9(13):11377–86. doi: 10.18632/oncotarget.23994 (PMC5834293; doi:10.18632/oncotarget.23994)
Supplement: Supplementary file 2 [file oncotarget-09-11377-s002.xlsx]

## Sheet: Sheet1
Supplementary Table 1: Relationship between OS and lncRNAs in NSCLC
First authors	Year	LncRNA type	Data type	Country	Sample size (H/L)	Quantification method	Outcome	Expression	HR	95% Cl
Lin Rong	2017	FOXD2-AS1	tissue	China	35(24/11)	qRT-PCR	OS	upregulation	4.77	2.92-6.68
Jianhua Gong	2017	BCAR4	tissue	China	68(35/33)	qRT-PCR	OS	upregulation	1.62	0.76-3.48
Yun Cui	2017	SNHG1	tissue	China	68(34/34)	qRT-PCR	OS	upregulation	1.86	0.90-3.80
Qingsheng Zhao	2016	SBF2-AS1	tissue	China	174(80/94)	qRT-PCR	OS	upregulation	2.341	1.236-5.881
Erbao Zhang	2016	H19	tissue	China	70(35/35)	qRT-PCR	OS	upregulation	1.087	1.048-1.128
Chongshuang Zang	2016	LINC01133	tissue	China	68(34/34)	qRT-PCR	OS	upregulation	2.63	1.27-5.64
Li Wang	2016	LINC00342	tissue	China	1926(886/1040)	qRT-PCR	OS	upregulation	1.28	1.13-1.45
Li Wan	2016	PVT1	tissue	China	105(56/49)	qRT-PCR	OS	upregulation	2.464	1.214-4.999
Fengmei Tian	2016	ZFAS1	tissue	China	173(85/88)	qRT-PCR	OS	upregulation	1.83	1.04-3.83
Chengcao Sun	2016	LINC00511	tissue	China	124(93/31)	qRT-PCR	OS	upregulation	7.19	3.53-10.56
Chengcao Sun	2016	NEAT1	tissue	China	96(67/29)	qRT-PCR	OS	upregulation	2.03	0.71-5.81
Wei Nie	2016	UCA1	tissue	China	112(39/73)	qRT-PCR	OS	upregulation	1.409	1.077-1.844
W Li	2016	AGAP2-AS1	tissue	China	80(40/40)	qRT-PCR	OS	upregulation	2.76	1.323-5.757
L Ke	2016	ATB	tissue	China	84(46/38)	qRT-PCR	OS	upregulation	1.88	0.88-4.04
Xiaojing Jia	2016	HIT	tissue	China	60(30/30)	qRT-PCR	OS	upregulation	2.09	0.74-5.90
Nannan Feng	2016	LOC146880	tissue	China	207(102/105)	qRT-PCR	OS	upregulation	1.68	1.15-2.46
Nannan Feng	2016	LOC146880	tissue	China	100(19/81)	qRT-PCR	OS	upregulation	1.95	0.80-4.75
Nannan Feng	2016	ENST00000439577	tissue	China	217(91/126)	qRT-PCR	OS	upregulation	1.43	0.97-2.11
Nannan Feng	2016	ENST00000439577	tissue	China	185(101/84)	qRT-PCR	OS	upregulation	1.32	0.71-2.46
Jing Fang	2016	XIST	tissue	China	53(38/15)	qRT-PCR	OS	upregulation	6.29	3.23-7.57
Di Cui	2016	PVT1	tissue	China	108(53/55)	qRT-PCR	OS	upregulation	1.72	1.14-3.25
HuiMin Wang	2015	UCA1	tissue	China	60(36/24)	qRT-PCR	OS	upregulation	1.936	1.062-3.258
Fengqi Nie	2015	ANRIL	tissue	China	68(34/34)	qRT-PCR	OS	upregulation	3.509	1.619-7.607
Ling Lin	2015	ANRIL	tissue	China	87(48/39)	qRT-PCR	OS	upregulation	2.538	1.374-5.452
Jun Deng	2015	AFAP1-AS1	tissue	China	121(66/55)	qRT-PCR	OS	upregulation	8.947	3.115-25.694
Yanrong Yang	2014	PVT1	tissue	China	82(65/17)	qRT-PCR	OS	upregulation	3.273	2.184-6.937
Fengqi Nie	2014	MVIH	tissue	China	42(21/21)	qRT-PCR	OS	upregulation	1.72	0.42-7.11
Jie Luo	2014	CARLo-5	tissue	China	62(29/33)	qRT-PCR	OS	upregulation	2.25	0.86-5.88
Zhibo Hou	2014	Sox2ot	tissue	China	47(NA)	qRT-PCR	OS	upregulation	2.808	1.131-6.967
Xianghua Liu	2013	HOTAIR	tissue	China	42(21/21)	qRT-PCR	OS	upregulation	1.81	0.71-4.64
Peichin Lin	2016	TUG1	tissue	China	89(31/58)	qRT-PCR	OS	downregulation	1.46	0.54-3.90
Xuezhi He	2016	CASC2	tissue	China	76(38/38)	qRT-PCR	OS	downregulation	0.276	0.099-0.768
L Han	2015	PANDAR	tissue	China	140(70/70)	qRT-PCR	OS	downregulation	0.652	0.462-0.921
E-b Zhang	2014	TUG1	tissue	China	192(96/96)	qRT-PCR	OS	downregulation	0.51	0.31-0.83
Xiao Xie	2014	HMlincRNA717	tissue	China	118(49/69)	qRT-PCR	OS	downregulation	0.44	0.24-0.82
Ming Sun	2014	BANCR	tissue	China	113(53/60)	qRT-PCR	OS	downregulation	0.496	0.262-0.938
M Sun	2014	SPRY4-IT1	tissue	China	121(60/61)	qRT-PCR	OS	downregulation	0.449	0.246-0.819
Kaihua Lu	2013	MEG3	tissue	China	42(21/21)	qRT-PCR	OS	downregulation	0.31	0.03-3.48
Liang Han	2013	GAS6-AS1	tissue	China	50(25/25)	qRT-PCR	OS	downregulation	0.15	0.026-0.880
H, high expression; L, low expression; OS, overall survival; HR, hazard ratio; CI, confidential interval.
