# Supplementary material for: Long non-coding RNAs function as novel predictors and targets of non-small cell lung cancer: a systematic review and meta-analysis
Source: Oncotarget. 2018 Jan 4;9(13):11377–86. doi: 10.18632/oncotarget.23994 (PMC5834293; doi:10.18632/oncotarget.23994)
Supplement: Supplementary file 3 [file oncotarget-09-11377-s003.xlsx]

## Sheet: Sheet1
	Supplementary Table 2: Relationship between lncRNAs and the clinical pathological parameters of NSCLC
	Trial name	LncRNA type	Data type	Expression profile	Age (p)	Gender (p)	Smoking history (p)	Histological type (p)	Tumor size (p)	Lymph node metastasis (p)
	Rong 2017	FOXD2-AS1	tissue	upregulation	0.654	0.791	0.136	NA	0.387	0.097
	Gong 2017	BCAR4	tissue	upregulation	0.465	0.81	NA	0.431	0.458	0.003
	Cui 2017	SNHG1	tissue	upregulation	0.625	0.215	NA	0.331	0.046	0.006
	Zhao 2016	SBF2-AS1	tissue	upregulation	NA	0.855	NA	0.259	0.271	0.001
	Zhang 2016	H19	tissue	upregulation	0.031	0.492	0.806	0.329	0.022	0.225
	Zang 2016	LINC01133	tissue	upregulation	0.467	0.324	0.2	0.451	0.015	0.015
	Wan 2016	PVT1	tissue	upregulation	0.696	0.24	0.087	0.69	0.003	0.011
	Tian 2016	ZFAS1	tissue	upregulation	0.203	0.411	0.234	NA	0.908	0.001
	Sun 2016	LINC00511	tissue	upregulation	0.2015	0.2988	0.0005	0.9169	<0.0001	<0.0001
	Sun 2016	NEAT1	tissue	upregulation	0.2912	0.3893	0.6216	0.1532	0.0006	<0.001
	Nie 2016	UCA1	tissue	upregulation	0.506	0.18	0.976	NA	0.026	0.439
	Li 2016	AGAP2-AS1	tissue	upregulation	0.823	0.822	0.816	0.26	0.000296	0.115
	Ke 2016	ATB	tissue	upregulation	0.72	0.29	0.77	0.52	0.008	<0.001
	Jia 2016	HIT	tissue	upregulation	0.559	0.754	NA	NA	NA	NA
	Fang 2016	XIST	tissue	upregulation	0.9516	0.0622	0.3002	0.3492	0.003	0.5112
	Cui 2016	PVT1	tissue	upregulation	0.536	0.358	NA	NA	0.739	<0.001
	Wang 2015	UCA1	tissue	upregulation	0.362	0.745	NA	NA	0.637	0.001
	Nie 2015	ANRIL	tissue	upregulation	0.627	0.625	0.793	0.324	0.001	0.051
	Lin 2015	ANRIL	tissue	upregulation	0.721	0.952	NA	0.197	0.52	<0.001
	Deng 2015	AFAP1-AS1	tissue	upregulation	NA	0.18	0.001	NA	NA	0.006
	Yang 2014	PVT1	tissue	upregulation	0.564	0.93	NA	NA	0.429	0.001
	Nie 2014	MVIH	tissue	upregulation	0.537	0.537	0.204	0.525	0.005	0.031
	Liu 2013	HOTAIR	tissue	upregulation	NA	0.578	NA	0.768	NA	NA
	Lu 2016	ANRIL	tissue	upregulation	0.23	0.404	NA	NA	0.024	0.405
	Feng 2015	IRAIN	tissue	upregulation	0.45	0.45	0.029	0.059	0.002	0.654
	He 2016	CASC2	tissue	downregulation	0.818	0.488	0.251	0.166	<0.001	0.646
	Xie 2014	HMlincRNA717	tissue	downregulation	0.609	0.997	NA	0.613	0.492	<0.001
	Sun 2014	BANCR	tissue	downregulation	0.616	0.232	0.127	0.466	0.001	0.001
	Sun 2014	SPRY4-IT1	tissue	downregulation	0.522	0.298	0.138	0.317	0.001	0.003
	Han 2013	GAS6-AS1	tissue	downregulation	0.569	0.774	0.774	0.023	0.758	NA
	Fu 2016	AK126698	tissue	downregulation	0.116	0.385	0.14	NA	0.004	0.179
	Shi 2015	GAS5	tissue	downregulation	0.615	0.619	NA	0.263	0.014	0.652
	Wu 2016	GAS5-AS1	tissue	downregulation	0.53	0.218	0.565	0.39	0.019	0.022
NA (not available); p (p-value estimating relationship between lncRNA expression and clinicopathological parameters)
